# Supplementary material for: Web-Based Interactive Tool to Identify Facilities at Risk of Receiving Patients with Multidrug-Resistant Organisms
Source: Emerg Infect Dis. 2020 Sep;26(9):2046–53. doi: 10.3201/eid2609.191691 (PMC7454098; doi:10.3201/eid2609.191691)
Supplement: Appendix — Deidentified names of Tennessee healthcare facilities included in downstream facility analysis to evaluate stability of patient sharing network across years. [file 19-1691-Techapp-s1.xlsx]

## Sheet: Sheet1
Article DOI: https://doi.org/10.3201/eid2609.191691
Web-Based Interactive Tool to Identify Facilities at Risk of Receiving Patients with Multidrug-Resistant Organisms*
Appendix
Facility name	RANK	2014	2015	2016	2017	2014 TO 2015	2015 TO 2016	2016 TO 2017	OVERALL
NASHVILLE ACUTE CARE A	1	NASHVILLE INPATIENT REHAB A	NASHVILLE INPATIENT REHAB A	NASHVILLE INPATIENT REHAB A	NASHVILLE INPATIENT REHAB A	1	1	1
	2	NASHVILLE ACUTE CARE B	NASHVILLE ACUTE CARE B	NASHVILLE ACUTE CARE B	NASHVILLE ACUTE CARE B	1	1	1
	3	NASHVILLE ACUTE CARE C	NASHVILLE ACUTE CARE C	NASHVILLE ACUTE CARE C	NASHVILLE ACUTE CARE C	1	1	1
	4	JACKSON ACUTE CARE A	JACKSON ACUTE CARE A	JACKSON ACUTE CARE A	RUTHERFORD ACUTE CARE A	1	1	1
	5	RUTHERFORD ACUTE CARE A	RUTHERFORD ACUTE CARE A	RUTHERFORD ACUTE CARE A	JACKSON ACUTE CARE A	1	1	1
MEMPHIS ACUTE CARE A	1	GERMANTOWN INPATIENT REHAB A	MEMPHIS INPATIENT REHAB A	MEMPHIS INPATIENT REHAB A	MEMPHIS INPATIENT REHAB A	0	1	1
	2	MEMPHIS ACUTE CARE B	MEMPHIS ACUTE CARE B	MEMPHIS ACUTE CARE B	GERMANTOWN HOSPITAL A	1	1	1
	3	MEMPHIS ACUTE CARE C	MEMPHIS ACUTE CARE C	MEMPHIS ACUTE CARE C	MEMPHIS ACUTE CARE C	1	1	1
	4	GERMANTOWN HOSPITAL A	GERMANTOWN HOSPITAL A	GERMANTOWN HOSPITAL A	MEMPHIS ACUTE CARE B	1	1	1
	5	MEMPHIS ACUTE CARE D	MEMPHIS ACUTE CARE D	MEMPHIS ACUTE CARE D	MEMPHIS INPATIENT REHAB B	1	1	0
KNOXVILLE ACUTE CARE A	1	KNOXVILLE ACUTE CARE B	KNOXVILLE ACUTE CARE B	KNOXVILLE ACUTE CARE B	KNOXVILLE ACUTE CARE B	1	1	1
	2	KNOXVILLE ACUTE CARE C	KNOXVILLE ACUTE CARE C	KNOXVILLE ACUTE CARE C	KNOXVILLE ACUTE CARE C	1	1	1
	3	OAK RIDGE ACUTE CARE A	OAK RIDGE ACUTE CARE A	OAK RIDGE ACUTE CARE A	NASHVILLE ACUTE CARE A	1	1	1
	4	NASHVILLE ACUTE CARE A	NASHVILLE ACUTE CARE A	NASHVILLE ACUTE CARE A	OAK RIDGE ACUTE CARE A	1	1	1
	5	KNOXVILLE ACUTE CARE D	TURKEY CREEK ACUTE CARE A	EAST TN ACUTE CARE A	NASHVILLE ACUTE CARE C	0	0	0
JOHNSON CITY ACUTE CARE A	1	JOHNSON CITY INPATIENT REHAB A	JOHNSON CITY PSYCH A	JOHNSON CITY PSYCH A	EAST TN CRITICAL ACCESS HOSPITAL A	1	1	1
	2	EAST TN CRITICAL ACCESS HOSPITAL A	EAST TN CRITICAL ACCESS HOSPITAL A	JOHNSON CITY INPATIENT REHAB A	JOHNSON CITY INPATIENT REHAB A	1	1	1
	3	EAST TN ACUTE CARE B	JOHNSON CITY INPATIENT REHAB A	EAST TN CRITICAL ACCESS HOSPITAL A	JOHNSON CITY PSYCH A	1	1	1
	4	NASHVILLE ACUTE CARE A	EAST TN ACUTE CARE B	EAST TN ACUTE CARE B	EAST TN ACUTE CARE B	0	1	1
	5	BRISTOL ACUTE CARE A	EAST TN ACUTE CARE C	NASHVILLE ACUTE CARE A	EAST TN ACUTE CARE C	0	0	0
COOKEVILLE ACUTE CARE A	1	NASHVILLE ACUTE CARE A	NASHVILLE ACUTE CARE A	NASHVILLE ACUTE CARE A	NASHVILLE ACUTE CARE A	1	1	1
	2	UPPER CUMBERLAND ACUTE CARE A	UPPER CUMBERLAND ACUTE CARE A	UPPER CUMBERLAND ACUTE CARE A	UPPER CUMBERLAND ACUTE CARE A	1	1	1
	3	UPPER CUMBERLAND ACUTE CARE B	UPPER CUMBERLAND ACUTE CARE B	UPPER CUMBERLAND ACUTE CARE B	NASHVILLE ACUTE CARE C	1	1	1
	4	NASHVILLE ACUTE CARE B	NASHVILLE ACUTE CARE D	NASHVILLE ACUTE CARE D	NASHVILLE ACUTE CARE B	1	1	0
	5	UPPER CUMBERLAND ACUTE CARE C	NASHVILLE ACUTE CARE B	NASHVILLE ACUTE CARE C	UPPER CUMBERLAND ACUTE CARE B	0	0	1
						0.8	0.88	0.84	0.84
*De-identified facility name represents the name of the city or region and facility type. When >1 facility of a type is in the city, the de-identified facility name is changed to the Emergency Medical Services Region Name.
